# Supplementary material for: Synthesis, Anticancer Activity, and In Silico Studies of 5-(3-Bromophenyl)-N-aryl-4H-1,2,4-triazol-3-amine Analogs
Source: Molecules. 2023 Oct 5;28(19):6936. doi: 10.3390/molecules28196936 (PMC10574406; doi:10.3390/molecules28196936)
Supplement: Supplementary file 1 [file molecules-28-06936-s001.zip]

Archive with 1 entries (1 files):
- molecules-2602443-supplementary.pdf
